# Supplementary material for: Factors associated with delayed diagnosis of pulmonary tuberculosis in Chitwan district of Nepal
Source: PLOS Glob Public Health. 2026 Jan 8;6(1):e0005718. doi: 10.1371/journal.pgph.0005718 (PMC12782398; doi:10.1371/journal.pgph.0005718)
Supplement: S1 Data — (XLSX) [file pgph.0005718.s001.xlsx]

## Sheet: Research Variable
Q1	Q2	Q3	Q4	Q5	Q6	Q7	Q8	Q10	Q11	Q11.1	Q11.2	Q11.	Q11.4	Q12	Q13	Q14	Q15	Q16	Q16.1	Q16.2	Q16.3	Q16.4	Q16.5	Q16.6	Q16.7	Q16.8	Q17	Q17.1	Q17.2	Q17.3	Q17.4	Q17.5	Q17.6	Q18	Q19	Q20	Q21	Q22	Q26	Q27	Q28	Q29	Q29.1	Q29.2	Q29.3	Q29.4	Q29.5	Q29.6	Q30
40	1	1	2	1	2	1	1	1	1	1	.	.	.	1	12000	Room Rent	1	1	1	.	.	1	.	.	.		1	1	1	.	1	.	.	1	2	0	0	0	0	0	1	6	.	.	.	.	.	Not aware about Tuberculosis	1
49	1	1	2	1	3	1	1	1	1	1	.	1	.	1	15000	migrant from other place	1	1	1	.	.	.	.	.	.		.	1	.	1	1	1	.	1	1	0	0	0	1	1	1	6	.	.	.	.	.	Not aware about Tuberculosis	1
35	1	1	2	1	2	3	2	1	1	1	.	.	.	1	15000	Room Rent	1	.	0	.	.	.	1	.	.		.	.	1	.	1	1	1	1	2	0	1	0	0	1	4	1	1	.	1	.	.		1
73	2	5	1	.	2	1	2	1	1	1	.	1	.	1	10000	permanent Residnet	1	5	0	.	.	.	.	1	.	Dust and Smoke	.	1	1	.	.	1	.	1	2	0	0	1	0	0	1	6	.	.	.	.	.	Lack of knowledge	1
35	2	1	2	1	3	1	1	1	1	1	.	1	.	1	15000	permanent	1	.	0	.	.	1	.	1	.	Dust and Smoke	.	1	.	1	1	1	.	1	1	0	0	0	0	0	4	1	1	.	1	.	.		1
32	1	1	2	1	4	1	1	2	1	1	.	1	.	4	8000	Room rent	1	.	0	.	.	1	.	.	.		.	1	.	1	1	1	.	1	1	0	0	0	0	1	1	6	.	.	.	.	.	Busyness	0
46	1	1	2	2	2	1	2	1	1	1	.	1	.	2	10000	permanent	1	.	1	.	.	.	.	1	.	Dust and Smoke	.	1	1	1	.	.	.	2	2	0	1	0	0	1	2	1	1	.	.	.	.		0
61	2	1	2	1	2	1	2	2	1	1	.	1	.	1	10000	Permanent	1	.	0	1	.	1	.	.	.		.	1	.	1	.	1	.	1	1	0	1	0	0	0	2	1	1	.	.	.	.		0
53	2	1	2	1	3	1	2	2	1	1	.	1	.	1	10000	Permanent	1	.	0	.	.	.	.	1	.	Dust and Smoke	.	.	1	.	1	.	1	1	1	0	0	0	0	0	4	1	1	1	.	.	.		1
59	1	1	2	2	3	1	2	1	2	1	1	.	.	1	16000	Permanent	1	.	1	.	.	.	.	.	.		.	1	.	1	1	1	.	1	1	0	0	0	0	0	1	.	.	.	.	.	.	Lack of knowledge	1
39	1	1	2	2	4	1	1	1	1	1	.	.	.	4	5000	Of Rent	1	.	0	.	.	1	.	.	.		.	1	.	.	1	1	.	1	1	0	0	0	1	1	5	.	.	1	1	.	.		1
22	1	2	2	2	4	1	1	2	1	1	.	1	.	5	20000	Permanent	1	.	1	.	.	.	.	.	.		.	1	1	.	1	1	1	1	1	0	0	0	0	0	3	.	1	.	.	.	.		1
45	1	1	2	1	4	1	1	2	1	1	.	1	.	1	15000	migrate from other place	1	.	1	.	.	1	.	.	.		.	1	1	1	.	.	.	1	1	0	0	0	0	0	1	.	.	.	.	.	.	To be cuired	0
20	2	2	2	2	1	1	1	2	1	1	.	1	.	5	20000	permanent	1	.	0	.	.	.	.	.	1	Close contact with infected Person	.	1	.	.	1	1	.	1	1	0	0	0	0	0	5	.	.	.	.	1	1		1
42	2	1	1	.	2	1	1	1	1	1	.	.	.	2	15000	Permanent	1	.	0	.	.	1	.	.	.		.	1	1	.	1	1	.	1	1	0	0	1	0	1	5	.	.	1	.	.	1		1
62	1	1	2	1	4	3	1	2	1	1	.	.	.	4	10000	Of rent	1	.	0	.	.	1	.	.	.		.	1	1	1	.	1	.	0	2	0	0	0	1	1	2	.	1	.	.	.	.		1
54	1	1	2	1	1	1	2	2	3	1	.	1	.	1	15000	Permanent	1	.	1	.	.	.	.	.	.		.	1	1	1	.	1	1	1	2	0	1	0	0	1	5	.	.	.	.	.	1		1
40	1	1	2	1	3	1	1	2	3	1	.	1	.	3	20000	Permanent	1	.	0	.	.	.	.	1	.	Dust and smoke	.	1	.	1	1	1	1	1	1	0	0	0	0	0	4	.	1	.	1	.	.		1
19	2	2	2	2	2	2	1	1	1	1	.	.	.	5	15000	permanent	1	.	0	.	.	.	1	.	.		.	1	1	.	1	1	.	1	1	0	0	0	0	0	3	.	.	.	.	.	.	Because of belief	0
60	2	5	1	.	2	1	2	2	1	1	.	1	.	1	10000	permanent	1	.	0	.	1	1	.	.	.		.	1	1	1	1	1	.	1	1	0	0	0	0	0	1	.	.	.	.	.	.	Lack of knowledge	0
23	2	2	2	2	1	1	1	2	1	1	.	1	.	5	20000	permanent	1	.	1	.	.	.	.	.	.		.	1	1	.	11	1	.	1	1	0	0	0	0	0	5	.	.	1	.	1	.		1
54	1	1	2	1	2	1	2	2	1	1	.	1	.	1	30000	Permanent	1	.	0	.	.	.	.	1	.	Dust and smoke	.	.	1	1	1	1	1	1	1	0	0	0	0	0	4	.	1	.	.	.	.		1
34	1	1	2	1	2	1	1	1	1	1	.	.	.	2	25000	Permanent	1	.	0	.	.	1	.	.	.		.	1	1	1	1	.	1	1	1	0	0	0	0	1	5	.	.	.	1	1	1		1
23	2	2	2	2	2	1	1	1	1	1	.	.	.	5	22000	Pemanent	1	.	1	.	.	.	.	.	.		.	.	1	1	1	1	.	1	1	0	0	0	0	0	2	.	1	.	1	.	.		0
43	1	1	2	1	1	1	2	1	1	1	.	1	.	1	10000	Pemanent	1	.	0	.	.	.	1	.	.		.	1	1	.	1	.	1	1	2	0	0	0	0	0	3	.	.	.	.	.	.	Family Belief	0
54	2	1	2	1	3	1	2	1	1	1	.	.	.	1	20000	Permanent	1	.	0	.	.	1	.	.	.		.	1	1	1	.	.	.	1	2	0	0	1	0	0	5	.	.	.	1	1	.		1
72	2	5	1	.	3	1	2	1	1	1	.	1	.	1	10000	permanent	1	.	0	.	.	.	1	.	.		.	.	1	1	1	1	.	1	1	0	0	1	0	0	2	.	1	.	.	.	.		0
62	2	1	2	1	1	1	1	2	1	1	.	1	.	1	30000	Permanent	1	.	0	.	.	.	.	1	.	Dust and Smoke	.	1	1	.	1	.	1	1	1	0	0	0	0	0	4	.	1	.	1	.	.		1
61	1	1	2	1	3	1	2	1	1	1	.	1	.	1	15000	Permanent	1	.	1	.	.	.	.	.	.		.	1	.	1	1	.	1	1	1	0	1	0	0	0	4	.	1	.	.	1	.		0
25	2	2	2	2	2	1	1	1	1	1	.	1	.	5	15000	Permanent	1	.	0	.	.	1	.	1	.	Dust and Smoke	.	1	1	1	1	.	.	1	1	0	0	0	0	0	5	.	.	.	1	1	.		1
34	2	1	2	1	2	2	2	1	1	1	.	1	.	1	12000	Migrate from other places	1	.	1	.	.	1	.	.	.		.	1	1	.	1	.	.	1	2	1	0	0	0	0	1	.	.	.	.	.	.	Lack of knowledge about TB	0
27	2	1	2	1	2	1	2	2	2	.	1	1	.	1	10000	Permanent	1	.	0	.	.	1	.	.	.		.	1	1	1	1	.	.	1	1	0	0	0	0	0	5	.	.	.	1	.	1		1
79	1	4	1	.	3	1	2	1	1	1	.	1	.	1	15000	Permanent	1	.	0	.	.	1	.	.	.		.	1	1	.	1	.	.	2	2	0	0	1	0	1	2	.	1	.	.	.	.		1
55	1	1	2	2	4	3	1	1	1	1	.	.	.	4	6000	0f Rent	1	.	0	.	.	1	.	.	.		.	1	1	1	1	.	.	1	1	0	0	0	1	1	2	.	1	.	.	.	.		0
45	2	1	2	1	2	2	1	1	1	1	.	1	.	1	20000	migrant from other place	1	.	1	.	.	.	.	.	.		.	1	1	.	1	.	1	1	1	0	0	0	0	0	1	.	1	.	.	.	.		0
70	1	4	2	1	3	1	2	1	1	1	1	1	.	1	7000	Permanent	1	.	0	.	.	.	1	.	.		.	1	1	.	1	1	.	1	1	0	0	0	0	0	5	.	.	.	1	.	.		1
54	1	1	2	2	3	1	2	2	1	1	.	1	.	1	5000	Permanent	1	.	0	.	.	.	.	1	.	Dust and Smoke	.	.	1	1	1	11	.	1	1	0	0	0	0	1	2	.	1	.	.	.	.		0
17	1	2	2	2	2	1	1	2	3	.	.	1	.	5	5000	Migrate from other places	1	.	0	.	.	1	.	1	.	Dust and Smoke	.	1	1	.	1	1	1	1	1	0	0	0	0	0	4	.	1	.	.	.	.		0
16	1	2	2	1	2	1	1	2	1	1	.	1	.	5	8000	Migrate from other places	1	.	1	.	.	.	.	.	.		.	1	1	1	1	.	.	1	1	0	1	0	0	0	4	.	.	.	.	.	.	Family History of Tb	1
57	2	1	2	1	3	1	1	2	1	1	.	.	.	1	7000	Permanent	1	.	0	.	.	.	.	.	1	Close Contact with infected Person	.	1	1	.	1	.	.	1	1	0	0	0	0	0	5	.	.	.	1	.	1		1
29	1	1	2	3	2	2	1	1	1	1	.	.	.	5	30000	Permanent	1	.	1	.	.	1	.	.	.		.	1	1	1	.	1	.	1	1	0	1	0	0	0	4	.	.	.	.	.	.	Family History of Tb	1
51	2	1	2	1	2	1	1	2	1	1	.	1	.	1	6000	Permanent	1	.	0	.	.	.	1	.	.		.	1	1	1	.	1	.	1	1	0	0	0	0	0	1	.	.	.	.	.	.	Lack of knowledge about TB	1
66	1	1	1	.	3	1	2	1	1	1	.	1	.	1	10000	Permanent	1	.	1	.	.	1	.	.	.		.	.	.	1	1	1	.	1	1	0	0	0	0	0	5	.	.	.	1	.	1		1
16	1	2	2	1	2	1	1	1	1	1	.	1	.	5	10000	Permanent	1	.	1	.	.	.	.	.	.		.	1	.	1	.	1	.	1	2	0	0	0	0	0	1	.	.	.	.	.	.	Lack of knowledge about TB	1
62	2	1	2	1	2	1	2	2	2	.	1	1	.	1	5000	Permanent	1	.	0	.	.	.	1	.	.		.	1	1	.	1	1	.	1	2	0	0	1	0	0	2	.	1	.	.	.	.		0
68	2	1	2	1	2	2	2	2	1	1	.	1	.	1	10000	Permanent	1	.	0	.	.	1	.	1	.	Dust and Smoke	.	1	.	11	11	1	.	1	1	0	0	0	0	0	4	.	1	.	1	.	1		1
70	2	5	1	.	3	1	2	2	1	1	.	1	.	1	16000	Permanent	1	.	0	.	.	.	1	.	.		.	1	.	1	.	1	1	1	1	0	0	0	0	0	2	.	1	.	.	.	.		0
20	1	2	2	3	2	2	1	1	1	1	.	1	.	3	15000	Permanent	1	.	0	.	.	.	.	.	1	Close Contact with infected Person	.	1	.	.	1	.	1	0	2	0	1	0	0	0	4	.	.	.	.	.	.	Family History of Tb	1
69	1	1	2	1	3	1	2	2	1	1	.	1	.	1	7000	Permanent	1	.	0	.	1	1	.	.	.		.	1	1	.	1	1	.	1	1	0	0	1	0	1	2	.	1	.	.	.	.		0
65	2	1	2	1	2	1	1	2	1	1	.	1	.	1	6000	Permanent	1	.	0	.	.	1	.	1	.	Dust and Smoke	.	1	1	1	.	1	.	1	2	0	0	0	0	0	4	.	1	.	1	.	.		0
25	1	2	2	2	2	2	2	2	1	1	.	1	.	5	9000	Permanent	1	.	0	.	.	1	.	.	.		.	1	.	1	1	.	1	1	1	0	0	0	0	0	4	.	1	.	1	.	.		1
70	1	1	1	.	2	1	2	2	3	1	.	1	.	1	10000	Migrate from other places	1	.	0	.	.	.	.	1	.	Dust and Smoke	.	1	.	1	.	1	.	1	1	0	0	0	0	0	1	.	.	.	.	.	.	Lack of knowledge about TB	0
19	1	2	2	2	3	1	1	1	1	1	.	1	.	5	15000	Permanent	1	.	0	.	.	1	.	1	.	Dust and Smoke	.	1	.	1	.	1	.	1	1	0	0	0	0	0	2	.	1	.	.	1	.		0
55	1	1	2	1	2	2	2	1	1	1	.	.	.	1	10000	Permanent	1	.	0	.	.	.	.	.	1	Close Contact with infected Person	.	1	1	1	.	1	.	1	1	0	0	0	0	0	2	.	1	.	.	.	.		0
33	1	1	2	2	1	1	2	1	1	1	.	.	.	5	15000	Permanent	1	.	1	.	.	.	.	.	.		.	1	.	.	1	1	.	1	2	0	0	0	0	0	3	.	.	.	.	.	.	Belief of Family	1
27	1	1	2	1	2	1	2	2	3	.	.	1	.	4	6000	Permanent	1	.	0	.	.	.	1	.	.		.	1	1	.	1	1	.	1	2	0	0	0	1	1	5	.	.	.	.	1	.		1
17	2	2	2	1	2	2	2	1	1	1	.	1	.	5	16000	Permanent	1	.	1	.	.	.	.	1	.	Dust and Smoke	.	1	1	.	1	1	.	1	1	0	0	0	0	0	2	.	1	.	.	.	.		0
59	2	1	1	.	2	1	2	1	1	1	.	1	.	1	8000	Permanent	1	.	0	.	.	.	1	.	.		.	1	1	1	1	.	1	1	1	0	0	0	0	0	4	.	1	.	.	1	.		0
56	1	1	2	1	1	3	2	2	1	.	.	1	.	4	6000	Permanent	1	.	0	.	.	1	.	1	.	Dust and Smoke	.	.	1	1	.	1	.	1	2	0	0	0	0	0	5	.	1	.	1	.	1		1
44	1	1	2	1	1	1	1	1	1	1	.	1	.	2	20000	Permanent	1	.	1	.	.	1	.	.	.		.	1	1	1	.	1	1	1	1	0	0	0	0	0	1	.	.	.	.	.	.	Lack of knowledge about TB	0
70	1	4	1	.	2	1	2	2	1	.	.	1	.	1	10000	Permanent	1	.	0	.	.	1	.	.	1	Close Contact with infected Person	.	1	1	1	1	1	1	1	1	0	0	0	0	1	4	.	1	.	1	.	.		1
71	1	1	2	1	1	1	2	2	1	.	.	1	.	1	7000	Permanent	1	.	0	.	1	1	.	.	.		.	1	1	.	1	1	.	1	1	0	0	0	0	0	2	.	1	.	.	.	.		0
79	1	1	1	.	3	1	2	1	1	1	.	1	.	1	10000	Permanent	1	.	0	.	.	1	.	1	.	Dust and Smoke	.	1	1	1	1	.	.	1	2	0	0	1	0	0	2	.	1	.	1	.	.		0
69	1	1	2	2	2	2	1	1	1	1	.	.	.	1	15000	Permanent	1	.	1	.	.	1	.	.	.		.	1	1	1	.	.	.	1	1	0	0	0	0	0	1	.	.	.	.	.	.	Lack of knowledge about TB	1
49	2	1	2	2	2	1	2	2	3	.	1	1	.	1	12000	Permanent	1	.	0	.	.	.	.	1	.	Dust and Smoke	.	1	1	1	1	.	.	1	1	0	0	0	0	0	2	.	1	.	.	.	.		0
25	1	2	2	2	1	1	2	2	3	.	.	1	.	5	9000	Permanent	1	.	0	1	.	.	.	.	.		.	1	1	1	.	.	.	1	1	0	0	0	0	0	4	.	1	.	.	.	.		1
25	1	2	2	1	1	1	2	1	3	1	.	1	.	3	10000	Permanent	1	.	0	.	.	1	.	1	.	Dust and Smoke	.	1	1	.	1	1	.	1	1	0	0	0	0	0	1	.	.	.	.	.	.	Lack of knowledge about TB	0
37	1	1	2	1	2	1	1	2	3	.	.	1	.	4	10000	Permanent	1	.	1	.	.	1	.	.	.		.	1	.	1	1	1	.	1	1	0	0	0	1	1	2	.	1	.	.	.	.		0
74	2	5	1	.	3	1	2	1	1	1	.	1	.	1	25000	Permanent	1	.	0	.	.	.	1	.	.		.	1	1	.	1	1	.	1	1	0	0	0	0	0	5	.	.	.	1	1	1		1
35	1	1	2	2	2	2	1	2	1	1	.	.	.	3	20000	Permanent	1	.	0	.	.	1	.	.	.		.	1	.	1	.	1	.	1	1	0	0	0	0	0	4	.	1	1	.	.	.		1
49	2	1	1	.	2	1	2	2	3	.	.	1	.	1	20000	Permanent	1	.	0	.	.	1	.	.	.		.	1	1	.	1	.	1	1	1	0	0	0	1	1	4	.	1	.	.	.	.		1
74	1	1	1	.	2	1	2	1	1	1	.	1	.	1	30000	Permanent	1	.	0	.	.	1	.	.	.		.	.	1	1	1	.	1	1	1	0	0	0	1	1	4	.	1	.	.	.	.		1
65	2	1	1	.	1	1	2	1	1	1	.	1	.	1	20000	Permanent	1	.	0	.	.	1	.	.	.		.	1	.	.	1	.	1	1	1	0	0	0	1	1	4	.	1	.	.	.	.		0
45	2	1	2	2	2	1	2	1	1	1	.	1	.	1	5000	Permanent	1	.	1	.	.	1	.	.	.		.	1	1	1	1	.	.	1	1	0	0	0	0	0	4	.	1	.	.	.	.		1
49	1	1	2	2	2	1	1	2	1	1	.	1	.	1	10000	Permanent	1	.	1	.	.	1	.	.	.		.	1	1	1	.	1	1	1	1	0	0	1	0	0	2	.	1	.	.	.	.		0
84	1	1	1	.	2	1	2	2	1	1	.	1	.	1	8000	Permanent	1	.	0	1	.	1	.	.	.		.	1	.	1	.	.	1	1	2	0	0	1	0	0	5	.	.	1	1	.	.		1
45	1	1	2	1	1	1	1	2	1	1	.	1	.	4	9000	Temporary	1	.	1	.	.	1	.	.	.		.	1	.	1	1	.	.	1	1	0	0	0	0	0	4	.	1	1	.	.	.		1
63	2	1	2	1	3	1	2	1	2	1	1	1	.	1	10000	Permanent	1	.	1	.	1	.	.	.	.		.	1	.	.	1	1	1	1	2	0	0	0	0	0	5	.	1	.	.	.	1		1
24	1	2	2	2	2	1	2	1	1	1	.	.	.	3	10000	Permanent	1	.	0	.	.	1	.	1	.	Dust and Smoke	.	1	1	.	1	.	.	1	1	1	1	0	0	1	5	.	.	.	.	1	1		1
79	2	5	1	.	2	1	2	1	1	1	.	1	.	1	20000	Permanent	1	.	1	.	.	1	.	.	.		.	1	1	.	1	.	.	1	2	0	0	1	0	0	5	.	.	.	.	1	.		1
53	1	1	2	1	2	1	1	1	1	1	.	.	.	2	12000	Permanent	1	.	0	.	.	1	.	.	1	Close Contact with infected Person	.	1	1	1	.	1	1	1	2	0	0	0	0	1	2	.	1	.	.	.	.		0
32	1	1	2	3	3	1	2	1	1	1	.	.	1	2	30000	Permanent	1	.	1	.	.	.	.	1	.	Dust and Smoke	.	1	.	1	1	1	.	1	1	0	0	0	0	0	1	.	.	.	.	.	.	Lack of knowledge about TB	1
21	2	2	2	2	2	1	2	2	1	1	.	1	.	5	10000	Permanent	1	.	1	.	.	.	.	.	.		.	1	1	.	1	1	.	1	1	1	0	0	0	0	2	.	1	.	.	.	.		0
32	2	1	2	1	2	1	2	2	3	.	.	1	.	1	15000	Migrate from other places	1	.	0	.	.	.	1	.	.		.	.	1	1	1	.	1	1	2	0	0	0	0	0	1	.	.	.	.	.	.	Lack of knowledge about TB	1
25	2	1	2	1	3	1	1	1	1	1	.	.	.	1	10000	Permanent	1	.	0	.	.	.	1	.	.		.	1	1	1	1	1	1	1	2	0	0	0	0	0	2	.	1	.	.	.	.		0
20	1	2	2	2	2	2	2	2	1	1	.	.	.	5	20000	Permanent	1	.	0	.	.	.	.	1	.	Dust and Smoke	.	1	1	1	1	.	.	1	1	0	0	0	0	0	2	.	1	1	.	.	.		0
28	2	1	2	2	3	1	1	2	3	1	.	1	.	1	15000	Permanent	1	.	1	.	.	1	.	.	.		.	1	1	1	1	1	1	1	1	0	0	0	0	0	5	.	.	.	.	1	1		1
70	1	1	2	1	2	2	2	2	3	1	.	1	.	4	5000	Permanent	1	.	0	1	.	1	.	.	.		.	1	1	.	1	1	.	1	2	0	0	0	0	0	3	.	.	.	.	.	.	Belief of Family	1
68	1	1	2	1	1	1	2	2	3	.	.	1	.	1	7000	Permanent	1	.	0	.	.	.	.	1	.	Dust and Smoke	.	1	.	1	.	.	1	0	2	0	0	0	1	1	5	.	.	.	1	.	1		1
31	1	1	2	1	3	1	1	1	1	1	.	.	.	1	10000	Permanent	1	.	0	.	.	1	.	1	.	Dust and Smoke	.	1	1	1	.	.	.	1	1	0	0	1	0	0	4	.	1	1	.	.	.		1
35	1	1	2	1	2	3	2	2	3	.	.	1	.	1	6000	Permanent	1	.	0	.	.	.	.	1	.	Dust and Smoke	.	1	1	1	1	1	.	1	2	0	0	0	0	0	4	.	1	.	1	.	.		1
51	1	1	2	2	2	1	2	1	1	1	.	.	.	2	15000	Permanent	1	.	0	.	.	1	.	1	.	Dust and Smoke	.	1	.	1	.	.	.	1	1	0	0	0	0	0	4	.	1	.	1	.	.		1
53	1	1	2	1	2	3	1	2	1	1	.	.	.	1	8000	Permanent	1	.	0	.	.	.	1	.	.		.	1	.	.	1	1	1	1	1	0	0	0	1	1	4	.	.	.	1	1	.		1
41	1	1	2	2	2	1	1	2	3	.	.	1	.	1	10000	Permanent	1	.	0	.	.	1	.	1	.	Dust and Smoke	.	1	1	.	1	1	.	1	2	0	0	0	1	1	4	.	1	.	.	.	.		0
52	1	1	2	1	2	1	2	2	3	.	.	1	.	5	10000	Permanent	1	.	0	.	.	1	.	.	1	Close Contact with infected Person	.	1	1	1	1	.	.	1	1	0	0	0	0	0	4	.	1	.	.	.	.		1
53	1	1	1	.	1	1	1	2	3	.	.	1	.	1	6000	Permanent	1	.	0	.	.	.	1	.	.		.	1	1	1	.	1	.	1	2	0	0	0	1	1	1	.	.	.	.	.	.	Lack of knowledge about TB	1
54	2	1	2	1	1	1	1	2	1	1	.	1	.	1	5000	Permanent	1	.	0	.	.	.	.	1	.	Dust and Smoke	.	1	1	.	1	.	1	1	1	0	0	0	0	0	2	.	1	.	.	.	.		0
32	2	1	2	1	2	2	1	1	1	1	.	.	.	3	10000	Permanent	1	.	1	.	.	.	.	.	.		.	1	1	1	1	.	.	1	1	0	0	0	0	0	2	.	1	.	.	.	.		0
47	1	1	2	2	2	2	2	1	1	1	1	.	.	1	7000	Permanent	1	.	0	.	.	1	.	.	.		.	1	1	.	.	1	.	1	1	0	0	0	0	1	5	.	.	.	.	1	1		1
52	1	1	2	2	2	3	2	2	3	.	.	1	.	1	10000	Permanent	1	.	0	.	.	.	1	.	.		.	1	1	1	1	1	1	1	1	0	0	0	1	1	4	.	1	.	1	.	.		1
41	1	1	2	1	2	2	2	2	1	1	.	1	.	1	8000	Temporary	1	.	0	.	1	1	.	.	.		.	1	.	1	.	1	.	0	2	0	0	0	0	0	4	.	1	.	1	.	.		1
21	1	2	2	2	2	1	1	1	1	1	.	1	.	5	10000	Permanent	1	.	1	.	.	.	.	.	.		.	.	1	.	1	1	1	1	1	0	0	0	0	0	5	.	.	.	1	.	.		1
69	1	1	2	1	1	1	2	2	3	.	.	1	.	1	6000	Permanent	1	.	0	.	.	1	.	.	.		.	1	1	1	.	1	.	1	1	0	0	0	0	0	2	.	1	.	.	.	.		1
22	1	2	2	2	2	1	2	2	1	1	.	1	.	5	10000	Permanent	1	.	1	.	.	.	.	.	.		.	1	1	.	1	.	1	1	1	1	0	0	0	0	4	.	1	.	1	.	.		1
30	2	1	2	1	3	1	1	1	1	1	.	1	.	1	10000	Permanent	1	.	0	.	.	1	.	.	.		.	1	1	1	.	1	.	1	1	0	0	0	0	0	5	.	.	.	1	1	1		1
50	2	1	2	1	2	1	2	1	1	1	.	.	.	1	10000	Permanent	1	.	0	.	.	.	.	1	.	Dust and Smoke	.	1	.	1	.	1	.	1	1	0	0	0	0	0	5	.	.	.	1	.	.		1
73	2	1	1	.	1	1	2	2	3	1	.	1	.	1	10000	Permanent	1	.	0	.	.	1	.	1	.	Dust and Smoke	.	1	1	1	.	1	1	1	1	0	0	0	0	0	4	.	.	.	.	.	.	Family History of Tb	1
54	1	1	2	2	2	1	1	1	1	1	.	.	.	5	15000	Permanent	1	.	1	.	.	.	.	.	.		.	1	.	1	.	1	.	1	1	0	0	0	0	0	4	.	.	.	.	.	.	Family History of Tb	1
33	1	1	2	1	1	1	1	2	1	1	1	.	.	1	10000	Permanent	1	.	0	.	.	.	1	.	.		.	1	1	1	.	.	.	1	1	0	0	0	0	0	4	.	.	.	.	.	.	Family History of Tb	1
40	1	1	2	1	2	1	2	1	1	1	.	1	.	1	15000	Migrate from other places	1	.	1	.	.	.	.	.	.		.	1	1	1	1	1	.	1	1	0	0	0	0	0	4	.	1	.	.	1	.		1
37	1	1	2	2	2	1	2	1	1	1	.	.	.	1	18000	Permanent	1	.	0	.	.	1	.	1	.	Dust and Smoke	.	1	1	.	1	.	1	1	1	0	0	0	0	0	2	.	1	.	.	.	.		0
61	2	5	1	.	2	3	2	2	3	.	.	1	.	1	5000	Permanent	1	.	0	.	.	1	.	.	.		.	1	.	.	1	.	1	1	2	0	0	0	0	0	5	.	.	.	.	.	1		1
28	1	2	2	1	4	1	2	2	1	1	.	1	.	5	10000	Permanent	1	.	1	.	.	1	.	.	.		.	.	1	.	1	.	1	1	1	0	1	0	0	0	4	.	.	.	.	.	.	Family History of Tb	1
50	1	1	1	.	3	1	1	1	1	1	.	1	.	1	15000	Permanent	1	.	0	.	.	1	.	1	.	Dust and Smoke	.	1	1	.	1	.	1	1	1	0	0	0	0	0	4	.	1	.	1	.	.		1
55	1	1	2	1	2	1	2	2	1	1	.	1	.	1	15000	Permanent	1	.	0	.	.	.	.	1	.	Dust and Smoke	.	1	.	1	.	1	.	1	1	0	0	0	0	0	2	.	1	.	.	.	.		0
62	1	1	2	2	2	1	2	1	1	1	.	1	.	1	6000	Permanent	1	.	1	.	.	1	.	.	.		.	1	.	1	.	1	.	1	1	0	0	0	0	0	5	.	.	.	1	.	.		1
30	1	1	1	.	3	1	1	2	1	1	.	1	.	1	10000	Permanent	1	.	1	.	.	.	.	.	.		.	1	1	1	1	1	1	1	1	0	1	0	0	0	4	.	.	.	.	.	.	Family History of Tb	1
40	1	1	2	1	4	1	2	2	3	.	.	1	.	4	5000	Temporary	1	.	0	.	.	1	.	.	.		.	1	1	1	.	.	.	1	2	0	1	0	0	1	4	.	.	.	.	.	.	Family History of Tb	1
56	2	1	2	1	3	1	1	2	1	1	.	.	.	1	8000	Permanent	1	.	1	.	.	1	.	.	1	Close Contact with infected Person	.	1	1	.	1	.	1	1	1	0	1	0	0	0	4	.	.	.	.	.	.	Family History of Tb	1
51	1	1	2	1	2	1	2	2	1	1	.	1	.	1	8000	Permanent	1	.	1	.	.	.	.	.	.		.	1	1	.	1	.	1	1	1	0	1	0	0	0	4	.	.	.	.	.	.	Family History of Tb	1
27	1	2	2	2	3	1	2	1	1	1	.	1	.	3	20000	Permanent	1	.	1	.	.	.	.	1	.	Dust and Smoke	.	1	1	1	1	1	1	1	1	0	0	0	0	0	2	.	1	.	1	.	.		0
35	1	1	2	1	2	2	1	1	1	1	.	.	.	2	15000	Permanent	1	.	0	.	.	.	.	1	.	Dust and Smoke	.	1	.	1	.	1	.	1	1	0	0	0	0	0	1	.	.	.	.	.	.	Lack Of knowledge	1
65	2	1	2	1	2	1	2	2	1	1	.	1	.	1	10000	Permanent	1	.	0	.	.	.	1	.	.		.	.	1	1	1	.	.	1	1	0	0	0	0	0	5	.	.	.	1	1	.		1
49	1	1	2	1	2	1	2	2	3	.	.	1	.	1	5000	Permanent	1	.	0	.	.	1	.	.	.		.	1	.	.	1	.	1	1	1	0	0	0	0	0	5	.	.	.	1	.	1		1
70	1	4	1	.	2	2	2	2	1	1	.	1	.	1	7000	Permanent	1	.	0	.	.	1	.	1	.	Dust and Smoke	.	1	1	1	.	.	.	2	2	0	0	0	0	0	2	.	1	.	.	.	.		0
19	1	2	2	2	2	1	2	1	1	1	.	1	.	5	10000	Permanent	1	.	1	.	.	1	.	.	.		.	1	1	.	.	1	1	1	1	0	0	0	0	0	5	.	.	.	1	.	.		1
53	1	1	2	1	2	2	2	2	3	.	.	1	.	4	5000	Permanent	1	.	0	.	.	1	.	1	.	Dust and Smoke	.	1	1	.	1	1	.	1	1	0	0	0	0	1	2	.	1	.	.	.	.		0
24	1	2	2	1	3	1	1	1	1	1	.	.	.	5	15000	Permanent	1	.	1	.	.	.	.	.	.		.	1	1	1	.	1	.	1	1	0	1	0	0	0	4	.	.	.	.	.	.	Family History of Tb	1
21	2	2	2	2	3	1	2	1	1	1	.	1	.	1	20000	Permanent	1	.	1	.	.	1	.	.	.		.	1	.	1	1	.	1	1	1	0	0	0	0	0	2	.	1	.	.	.	.		0
64	1	1	1	.	2	2	2	2	1	1	.	1	.	1	15000	Permanent	1	.	0	.	.	1	.	1	.	Dust and Smoke	.	1	1	1	.	.	.	1	2	0	0	0	0	0	2	.	.	1	.	1	.		0
48	2	1	2	1	2	2	1	2	1	1	.	.	.	1	10000	Permanent	1	.	0	.	.	1	.	.	.		.	1	.	1	.	1	.	1	1	0	0	0	0	0	1	.	.	.	.	.	.	Lack Of knowledge	1
54	1	1	2	1	2	2	1	1	1	1	.	.	.	1	10000	Permanent	1	.	.	.	.	.	.	1	.	Dust and Smoke	.	1	1	.	1	.	.	1	2	0	0	0	0	0	4	.	1	1	.	.	.		1
51	1	1	2	2	2	2	1	2	1	1	.	.	.	5	15000	Permanent	1	.	1	.	.	.	.	.	.		.	1	1	.	.	1	.	1	2	0	0	0	0	0	4	.	.	.	1	1	.		1
50	1	1	2	1	2	1	1	2	1	1	.	.	.	2	10000	Migrate from other places	1	.	.	.	.	1	.	1	.	Dust and Smoke	.	1	.	1	.	1	.	1	2	0	0	0	0	1	2	.	1	.	.	.	.		0
24	1	2	2	3	3	1	2	1	1	1	.	.	.	5	20000	Permanent	1	.	.	.	.	1	.	.	1	Close Contact with infected Person	.	1	1	.	1	1	1	1	1	0	0	0	0	1	4	.	1	.	.	1	.		1
65	2	1	2	1	2	1	2	1	1	1	.	.	.	1	10000	Temporary	1	.	.	.	.	.	1	.	.		.	.	1	1	1	1	.	1	1	0	0	0	0	1	3	.	.	.	.	.	.	Family Belief	1
49	1	1	2	2	3	1	1	2	3	1	.	1	.	2	8000	Permanent	1	.	.	.	.	.	.	1	.	Dust and Smoke	.	1	.	1	.	.	1	1	1	0	0	0	0	0	4	.	1	.	.	.	.		1
66	1	1	2	1	3	1	2	1	1	1	.	.	.	1	10000	Permanent	1	.	1	.	.	.	.	.	.		.	.	1	1	1	.	1	2	2	0	0	0	0	0	4	.	1	.	.	.	.		1
17	2	2	2	2	3	1	1	1	1	1	.	.	.	5	15000	Temporary	1	.	1	.	.	.	.	.	.		.	1	1	.	1	.	1	1	1	0	0	0	0	0	2	.	1	.	.	.	.		0
25	1	2	2	2	2	1	1	1	1	1	.	.	.	5	250000	Permanent	1	.	.	.	.	1	.	.	.		.	1	1	1	1	1	1	1	1	0	0	0	0	0	5	.	.	1	.	.	1		1
17	2	2	2	2	3	1	1	2	1	1	.	.	1	5	10000	Permanent	1	.	.	.	.	1	.	.	.		.	1	1	.	.	1	1	1	1	0	0	0	0	0	2	.	1	.	.	.	.		1
40	2	1	2	1	3	1	1	2	3	1	.	1	.	1	15000	Permanent	1	.	.	.	.	1	.	.	.		.	1	.	.	1	1	1	1	1	0	0	1	0	1	1	.	.	.	.	.	.	Lack Of knowledge	1
52	2	1	2	1	3	1	2	2	1	1	.	.	.	2	15000	Permanent	1	.	.	.	.	.	.	1	.	Dust and Smoke	.	1	1	1	.	.	1	2	2	0	0	0	0	0	2	.	1	.	.	.	.		1
70	1	1	2	1	4	1	2	1	1	1	.	.	.	3	20000	Temporary	1	.	.	.	.	.	1	.	.		.	1	1	.	1	1	.	1	2	0	0	1	0	0	3	.	.	.	.	.	.	Family Belief	1
69	1	1	2	1	2	1	2	2	1	1	.	.	.	2	12000	Permanent	1	.	.	.	.	1	.	.	.		.	1	1	1	.	1	1	1	2	0	0	0	0	0	4	.	1	.	1	.	.		1
70	2	5	1	.	3	1	2	1	1	1	.	.	.	1	15000	Permanent	1	.	.	.	.	.	1	.	.		.	1	1	.	1	1	.	1	1	0	0	0	0	0	4	.	1	.	.	.	.		1
70	1	1	2	1	2	1	2	1	1	1	.	.	.	5	15000	Permanent	1	.	1	.	.	.	.	.	.		.	1	1	.	1	.	1	2	2	0	0	0	0	0	2	.	1	.	1	.	.		0
57	1	1	2	1	2	2	2	1	1	1	.	.	.	4	5000	Temporary	1	.	.	.	.	.	.	1	.	Dust and Smoke	.	1	1	.	1	.	.	1	1	0	0	0	0	0	5	.	1	.	1	.	.		1
23	1	2	2	2	4	1	1	1	1	1	.	.	.	5	15000	Permanent	1	.	1	.	.	.	.	.	.		.	1	1	1	.	1	.	0	2	0	0	0	0	0	4	.	.	.	1	.	1		1
61	1	1	2	1	1	1	2	2	1	1	.	.	.	1	10000	Permanent	1	.	.	.	.	1	.	1	.	Dust and Smoke	.	1	.	1	1	1	.	1	2	0	0	0	0	1	5	.	1	1	.	.	.		1
38	1	1	2	1	1	1	1	2	1	1	.	.	.	5	12000	Permanent	1	.	.	.	.	.	.	1	.	Dust and Smoke	.	1	.	1	1	.	1	1	1	0	0	0	0	0	4	.	1	.	1	.	1		1
68	1	1	2	1	2	2	2	1	1	1	.	.	.	4	5000	Temporary	1	.	.	.	.	.	1	.	.		.	1	1	1	.	1	.	1	1	0	0	1	1	1	4	.	1	.	.	1	.		1
59	2	1	2	1	1	1	2	2	3	1	.	.	.	1	10000	Permanent	1	.	1	.	.	.	.	.	.		.	1	1	.	.	1	1	1	1	0	0	0	0	0	1	.	1	.	.	1	.		1
72	1	4	1	.	1	1	2	1	3	1	.	1	.	2	8000	Permanent	1	.	.	.	.	1	.	.	.		.	1	1	1	1	.	.	1	2	0	0	0	0	0	2	.	.	.	.	.	1		0
67	1	1	2	2	2	2	2	1	3	1	.	1	.	1	10000	Permanent	1	.	.	.	.	.	.	1	.	Dust and Smoke	.	1	.	1	.	.	.	2	2	0	0	0	0	0	4	.	1	.	.	.	.		1
51	1	1	2	2	1	1	1	2	1	1	.	.	.	2	15000	Permanent	1	.	.	.	.	1	.	.	.		.	.	1	1	.	1	.	1	1	0	0	1	0	0	5	.	.	.	1	.	.		0
57	2	1	2	1	2	1	1	1	1	1	.	.	.	1	10000	Permanent	1	.	.	.	.	1	.	1	.	Dust and Smoke	.	1	1	.	.	1	1	1	1	0	0	1	0	0	4	.	1	.	.	.	.		1
36	2	1	2	1	2	1	1	1	1	1	.	.	.	3	15000	Temporary	1	.	.	.	.	.	.	.	1	Close Contact with infected Person	.	.	.	1	1	1	1	1	1	0	0	0	0	0	2	.	.	.	.	.	1		0
62	1	1	2	1	4	1	1	1	1	1	.	.	.	2	20000	Temporary	1	.	.	.	.	.	1	.	.		.	.	1	.	1	1	1	1	2	0	0	0	1	1	2	.	1	.	.	.	.		0
65	2	1	2	1	2	1	2	1	1	1	.	.	.	2	10000	Permanent	1	.	.	.	.	.	1	.	.		.	1	1	.	1	.	.	1	1	0	0	0	0	1	4	.	1	.	1	.	.		1
54	1	1	2	2	3	1	2	1	1	1	.	.	.	2	12000	Permanent	1	.	.	.	.	.	.	1	.	Dust and Smoke	.	1	.	1	.	.	.	1	1	0	0	0	0	0	5	.	1	1	.	.	.		1
65	2	1	2	1	2	2	2	2	1	1	.	1	.	1	10000	Permanent	1	.	1	.	.	.	.	.	.		.	1	1	.	1	.	1	1	2	0	0	0	0	1	4	.	1	1	.	.	.		1
17	1	2	2	2	2	1	1	1	1	1	.	.	.	5	15000	Permanent	1	.	1	.	.	1	.	1	.	Dust and Smoke	.	1	.	1	1	1	.	1	1	0	0	0	0	0	2	.	1	1	.	.	.		0
48	1	1	2	1	1	1	1	2	1	1	.	.	.	2	20000	Temporary	1	.	.	.	.	1	.	.	.		.	1	1	1	1	1	1	1	1	0	0	0	0	0	5	.	1	.	.	1	.		1
60	2	1	2	1	2	1	2	2	1	1	.	1	.	1	15000	Permanent	1	.	.	.	.	1	.	1	.	Dust and Smoke	.	1	1	.	.	.	.	1	1	0	0	0	0	0	5	.	.	.	.	.	1		1
61	2	1	1	.	3	1	2	2	1	1	.	1	.	1	10000	Permanent	1	.	.	.	.	1	.	.	.		.	1	1	.	.	.	.	1	1	0	0	0	0	0	4	.	1	1	.	.	.		1
35	1	1	2	1	2	1	1	1	1	1	.	1	.	5	40000	Permanent	1	.	1	.	.	1	.	.	.		.	1	1	1	1	1	1	1	1	0	0	0	0	0	5	.	1	1	.	.	.		1
72	1	4	2	1	2	2	2	2	1	1	.	.	.	1	10000	Permanent	1	.	.	.	.	1	.	.	.		.	1	.	.	1	.	1	1	1	0	0	0	0	0	4	.	1	.	1	.	.		1
21	2	2	2	2	3	1	1	1	1	1	.	.	.	5	20000	Permanent	1	.	1	.	.	.	.	.	.		.	1	1	.	1	.	1	1	1	0	0	0	0	0	2	.	1	.	.	.	.		1
63	1	1	2	1	2	1	2	2	1	1	.	.	.	1	9000	Permanent	1	.	.	.	.	.	1	.	.		.	1	.	1	.	1	.	1	1	0	0	0	0	0	5	.	.	.	1	.	1		1
16	1	2	2	2	2	1	1	2	1	1	.	.	.	5	10000	Permanent	1	.	1	.	.	.	.	.	.		.	1	.	1	.	1	1	1	1	0	0	0	0	0	5	.	.	.	1	1	1		1
45	2	1	2	1	2	1	2	2	1	1	.	1	.	1	15000	Permanent	1	.	.	.	.	1	.	.	.		.	1	.	1	1	1	.	1	1	0	0	0	0	0	5	.	.	1	.	.	1		1
65	1	1	2	2	2	1	2	1	3	1	1	1	.	1	15000	Permanent	1	.	1	.	.	.	.	.	.		.	1	1	1	1	.	.	1	1	0	0	0	0	0	5	.	.	.	.	.	1		1
74	1	1	2	1	3	1	2	1	1	1	.	.	.	2	10000	Permanent	1	.	.	.	.	1	.	.	.		.	1	.	1	1	1	.	1	2	0	0	0	0	0	5	.	.	.	1	.	1		1
19	2	2	2	2	4	1	1	2	3	1	.	1	.	5	10000	Permanent	1	.	.	.	.	.	1	.	.		.	1	1	.	1	.	1	1	1	0	0	0	0	0	2	.	1	.	.	.	.		1
26	2	1	2	2	2	1	1	1	1	1	.	.	.	3	7000	Temporary	1	.	.	.	.	.	.	1	.	Dust and Smoke	.	1	1	.	.	1	.	1	1	0	1	0	0	0	2	.	.	1	.	1	.		0
40	1	1	2	1	3	1	1	1	1	1	.	.	.	3	10000	Permanent	1	.	.	.	.	1	.	.	.		.	1	1	1	.	1	.	1	1	0	0	0	0	0	2	.	1	.	1	.	.		0
44	2	1	2	2	3	1	1	2	1	1	.	1	.	1	9000	Temporary	1	.	.	.	.	.	.	.	1	Close Contact with infected Person	.	1	1	1	.	1	.	1	2	0	1	0	0	0	1	.	.	.	.	.	.	Lack of Knowledge	0
62	1	1	2	1	3	1	2	1	1	1	.	.	.	1	25000	Permanent	1	.	.	.	.	.	.	.	1	Close Contact with infected Person	.	1	.	1	1	1	.	2	2	0	0	0	0	0	5	.	1	1	.	.	.		1
52	1	1	2	1	3	1	1	1	1	1	.	.	.	3	15000	Temporary	1	.	.	.	.	1	.	.	.		.	1	1	1	1	.	1	1	1	0	1	0	0	0	4	.	.	.	.	.	.	Family History of Tb	1
65	2	1	1	.	2	1	2	2	1	1	.	.	.	1	10000	Temporary	1	.	.	.	.	.	1	.	.		.	1	1	1	1	.	.	1	2	0	0	0	0	0	5	.	1	.	.	1	.		1
53	1	1	2	2	2	2	2	2	3	.	.	1	.	2	20000	Permanent	1	.	.	.	.	1	.	.	.		.	1	1	1	.	1	.	1	1	0	0	0	0	1	5	.	.	1	1	.	.		1
32	1	1	2	1	3	1	1	1	1	1	.	.	.	3	15000	Permanent	1	.	1	.	.	.	.	.	.		.	1	1	1	1	1	1	1	2	0	0	0	0	0	2	.	1	.	.	.	.		1
62	2	5	1	.	3	1	2	1	1	1	.	.	.	1	15000	Temporary	1	.	.	.	1	1	.	.	.		.	1	1	1	1	.	.	1	2	0	0	1	0	0	2	.	1	.	.	.	.		0
42	2	1	2	2	2	1	1	1	1	1	.	.	.	4	10000	Temporary	1	.	.	.	.	1	.	1	.	Dust and Smoke	.	1	1	.	1	1	.	1	1	0	1	0	0	0	2	.	1	.	.	.	.		0
71	1	4	1	.	3	1	2	2	1	1	.	1	.	1	22000	Permanent	1	.	.	.	.	1	.	.	.		.	1	.	1	1	1	1	1	1	0	0	1	0	0	5	.	1	1	.	.	.		1
71	1	1	1	.	2	1	2	1	1	1	.	1	.	1	25000	Permanent	1	.	.	.	.	.	1	.	.		.	1	1	.	.	1	.	0	2	0	0	0	0	1	4	.	1	.	1	.	.		1
77	2	5	2	1	3	1	2	1	1	1	.	1	.	2	20000	Permanent	1	.	.	.	.	1	.	.	.		.	1	1	1	.	1	.	1	1	0	0	1	0	0	5	.	1	1	.	.	1		1
51	1	1	2	1	4	1	2	1	1	1	.	.	.	3	10000	Temporary	1	.	.	.	.	1	.	.	.		.	1	1	1	1	.	1	1	1	0	0	0	1	1	2	.	1	.	.	.	.		1
19	2	2	2	1	1	1	1	1	1	1	.	.	.	5	10000	Temporary	1	.	1	.	.	.	.	.	.		.	1	1	1	1	1	1	1	1	1	0	0	0	0	5	.	1	.	1	.	.		1
57	1	1	2	1	3	1	1	1	1	1	.	.	.	2	22000	Permanent	1	.	.	.	.	1	.	.	.		.	1	1	.	1	1	.	1	1	0	0	0	0	1	5	.	.	1	1	.	.		1
24	1	2	2	2	3	1	1	1	1	1	.	.	.	5	15000	Temporary	1	.	1	.	.	.	.	.	.		.	1	1	.	1	1	.	1	1	0	0	0	0	0	5	.	1	.	.	1	1		1
25	1	2	2	3	3	1	1	1	1	1	.	.	.	5	25000	Temporary	1	.	1	.	.	.	.	.	.		.	1	1	1	1	1	1	1	1	0	0	0	0	0	5	.	1	1	.	.	.		1
29	1	2	2	3	2	2	1	1	1	1	.	.	.	3	20000	Permanent	1	.	1	.	.	1	.	.	.		.	1	1	1	1	.	.	1	1	0	1	0	0	0	4	.	1	.	.	.	.		1
45	1	1	2	1	2	1	1	2	3	1	.	1	.	1	12000	Permanent	1	.	.	.	.	1	.	1	.	Dust and Smoke	.	1	.	1	.	1	1	1	1	0	0	0	0	0	4	.	1	.	.	.	.		1
58	1	1	2	1	2	2	2	1	3	1	.	1	.	1	30000	Permanent	1	.	.	.	.	1	.	.	.		.	1	1	1	1	1	.	0	2	0	0	0	0	0	5	.	1	.	1	.	.		1
54	1	1	2	1	4	3	1	2	2	1	.	.	.	4	6000	Temporary	1	.	.	.	.	1	.	.	.		.	1	1	1	1	.	1	1	2	0	0	0	1	1	2	.	1	.	.	.	.		0
16	2	2	2	1	3	1	1	1	1	1	.	1	.	2	25000	Permanent	1	.	1	.	.	.	.	.	.		.	.	1	.	.	1	1	1	1	0	0	0	0	0	5	.	1	.	1	1	.		1
30	1	1	2	1	2	2	1	1	1	1	.	.	.	3	15000	Temporary	1	.	.	.	.	1	.	1	.	Dust and Smoke	.	.	1	1	1	1	.	1	1	0	0	0	0	0	5	.	.	.	.	.	1		1
60	2	1	1	.	3	1	2	1	1	1	.	.	.	1	15000	Permanent	1	.	1	.	.	.	.	.	.		.	1	1	1	1	1	.	1	2	0	0	0	0	0	2	.	1	.	.	.	.		0
55	1	1	2	2	2	1	2	1	1	1	.	.	.	3	25000	Permanent	1	.	1	.	.	.	.	.	.		.	1	1	1	1	1	1	1	1	1	0	0	1	0	4	.	.	.	.	1	.		1
32	2	1	2	2	3	1	2	2	1	1	.	1	.	1	10000	Permanent	1	.	1	.	.	.	.	.	.		.	1	1	.	1	.	1	1	2	0	0	0	0	0	2	.	1	.	.	.	.		0
45	1	1	1	.	1	1	1	1	1	1	.	.	.	2	15000	Migrate from other places	1	.	.	.	.	1	.	.	.		.	.	1	1	1	.	.	1	1	0	0	0	1	1	1	.	.	.	.	.	.	Lack of knowledge	0
29	1	2	2	2	1	1	2	2	3	1	.	1	.	3	15000	Permanent	1	.	1	.	.	.	.	.	.		.	1	.	1	.	1	.	1	1	0	0	0	0	0	2	.	1	1	.	.	.		1
30	1	1	2	2	4	1	1	1	1	1	.	.	.	5	20000	Permanent	1	.	1	.	.	.	.	.	.		.	1	1	1	1	1	1	1	1	0	0	0	0	0	5	.	1	.	1	.	.		1
58	1	1	2	1	4	1	1	1	1	1	.	.	.	3	20000	Temporary	1	.	.	.	.	1	.	1	.	Dust and Smoke	.	1	1	.	1	.	1	1	1	0	0	0	0	0	2	.	1	.	.	.	.		1
32	2	1	2	2	1	1	1	2	1	1	.	.	.	1	10000	Permanent	1	.	.	.	.	1	.	.	.		.	1	.	1	1	.	.	1	1	0	0	0	0	0	5	.	1	.	1	.	.		1
61	2	1	2	1	3	1	2	1	1	1	.	1	.	1	10000	Permanent	1	.	1	.	.	.	.	.	.		.	1	1	.	1	.	1	1	1	0	0	0	0	0	5	.	.	1	.	1	.		1
17	2	2	2	1	3	1	2	1	1	1	.	.	.	2	30000	Permanent	1	.	1	.	.	.	.	.	.		.	1	1	1	.	.	.	1	1	0	0	1	0	0	2	.	1	.	.	.	.		0
69	1	1	2	1	2	2	2	2	3	.	.	1	.	1	5000	Permanent	1	.	.	1	.	.	.	.	.		.	.	.	.	.	1	1	1	1	0	0	0	1	1	3	.	.	.	.	.	1		0
72	1	1	1	.	1	1	2	1	2	.	1	.	.	1	20000	Permanent	1	.	1	.	.	.	.	.	.		.	1	1	1	1	.	.	1	1	0	0	0	1	1	2	.	1	.	.	.	.		0
75	1	1	2	1	2	1	1	2	3	.	.	1	.	1	10000	Permanent	1	.	1	.	.	.	.	.	.		.	1	.	.	.	.	.	1	1	0	0	0	1	1	4	.	1	.	.	.	.		0
69	1	1	1	.	2	1	1	2	3	.	.	1	.	1	5000	Permanent	1	.	.	.	.	1	.	.	.		.	.	1	.	.	.	.	1	1	1	0	0	1	1	2	.	1	.	.	.	.		0
78	1	1	1	.	3	1	2	2	3	.	.	1	.	1	10000	Permanent	1	.	1	.	.	.	.	.	.		.	1	.	.	.	.	.	1	1	0	1	0	1	1	5	.	.	1	.	.	.		0
47	1	1	2	2	1	3	1	1	3	.	1	1	.	1	10000	Permanent	1	.	1	.	.	.	.	.	.		.	1	1	1	1	.	.	1	1	0	1	0	0	0	2	.	1	.	.	.	.		0
73	1	1	1	.	1	1	2	1	2	.	1	.	.	1	10000	Permanent	1	.	1	.	.	.	.	.	.		.	1	.	.	1	.	.	1	1	1	1	0	1	1	2	.	1	.	.	.	.		0
65	2	1	1	.	1	1	2	2	1	1	.	.	.	1	5000	Permanent	1	.	.	.	.	1	.	.	.		.	1	1	.	1	.	.	1	2	0	0	0	0	0	2	.	1	.	1	.	.		0
19	1	2	2	1	1	1	1	2	3	.	.	1	.	5	15000	Permanent	1	.	.	.	.	.	1	.	.		.	.	1	.	1	1	.	1	1	0	0	0	0	0	5	.	.	.	1	.	.		1
29	1	2	2	2	3	1	2	1	1	1	.	1	.	3	18000	Permanent	1	.	.	.	.	1	.	.	.		.	1	1	1	.	.	.	1	1	0	1	0	0	0	4	.	.	.	.	.	.	Familly History	1
70	1	4	1	.	1	1	2	1	1	1	.	1	.	1	10000	Permanent	1	.	.	.	.	.	.	1	.	Dust and Smoke	.	1	1	.	.	1	.	1	2	0	1	0	1	1	4	.	.	.	.	.	.	Familly History	1
72	1	1	1	.	4	1	2	1	1	1	.	.	.	1	15000	Permanent	1	.	1	.	.	.	.	.	.		.	1	1	1	.	.	1	1	1	0	0	1	0	1	1	.	.	.	.	.	.	Lack of knowledge	0
29	1	2	2	2	3	1	1	1	1	1	.	1	.	3	16000	Permanent	1	.	1	.	.	.	.	.	.		.	1	1	.	1	.	.	1	2	0	0	0	0	0	2	.	1	.	.	.	.		0
55	2	1	2	1	2	1	2	1	3	.	1	1	.	1	10000	Permanent	1	.	1	.	.	1	.	.	.		.	1	1	.	.	1	1	1	2	0	0	0	0	0	4	.	1	.	1	.	.		1
42	1	1	2	1	1	1	2	2	3	.	.	1	.	1	8000	Permanent	1	.	.	.	.	1	.	.	.		.	1	1	1	1	1	.	1	2	0	0	0	1	1	1	.	.	.	.	.	.	Lack of knowledge	0
19	1	2	2	1	2	2	1	2	1	1	.	1	.	5	10000	Permanent	1	.	1	.	.	.	.	.	.		.	1	.	.	1	1	.	1	1	0	0	0	0	0	5	.	.	.	1	.	1		1
34	1	1	2	1	2	1	2	1	1	1	.	1	.	2	20000	Permanent	1	.	.	.	.	1	.	.	.		.	1	.	1	.	1	.	1	2	0	0	0	0	0	1	.	.	.	.	.	.	Lack of knowledge	0
29	1	1	2	1	3	1	1	1	1	1	.	.	.	3	10000	Permanent	1	.	1	.	.	.	.	.	.		.	1	1	1	1	.	.	1	1	0	0	0	0	0	2	.	1	.	.	.	.		0
72	1	1	1	.	2	1	2	1	1	1	.	1	.	1	25000	Permanent	1	.	.	.	.	1	.	.	.		.	1	1	1	.	1	.	1	1	0	0	0	0	0	4	.	1	.	.	1	.		1
34	1	1	2	2	3	1	2	2	1	1	.	.	.	5	15000	Permanent	1	.	1	.	.	1	.	.	.		.	1	.	1	.	1	1	1	1	0	0	0	0	0	5	.	.	.	1	.	.		1
45	2	1	2	1	1	1	2	1	3	.	1	1	.	1	5000	Permanent	1	.	.	.	.	1	.	.	.		.	1	1	1	.	.	.	1	2	0	0	1	0	0	2	.	1	.	.	.	.		0
29	2	1	2	1	2	1	1	2	1	.	.	1	.	1	10000	Permanent	1	.	.	.	.	1	.	1	.	Dust and Smoke	.	.	1	.	1	1	.	1	1	0	0	0	0	0	4	.	1	.	.	.	.		1
67	1	4	2	1	3	1	2	2	1	.	.	1	.	1	10000	Permanent	1	.	.	.	.	1	.	.	.		.	1	.	1	.	1	1	1	2	0	0	0	0	0	4	.	1	.	.	.	.		1
72	1	1	2	1	1	3	2	2	1	.	.	1	.	1	5000	Permanent	1	.	.	.	.	1	.	.	.		.	1	.	1	.	.	1	1	1	0	0	1	0	1	2	.	1	.	.	.	.		0
42	1	1	2	2	2	1	1	1	1	1	.	.	.	3	20000	Permanent	1	.	1	.	.	.	.	.	.		.	.	1	.	1	.	.	1	1	0	0	0	1	1	2	.	1	.	.	.	.		0
32	2	1	2	1	1	1	1	2	1	1	.	1	.	1	10000	Permanent	1	.	.	.	.	1	.	.	.		.	1	.	1	1	.	.	1	1	0	0	0	0	0	5	.	.	.	1	1	.		1
19	2	2	2	1	2	1	1	1	1	1	1	.	.	5	15000	Permanent	1	.	1	.	.	.	.	.	.		.	.	.	.	1	1	1	1	1	0	0	0	0	0	2	.	1	.	.	.	.		0
26	2	1	2	2	2	2	1	2	1	1	.	1	.	1	5000	Permanent	1	.	1	.	.	.	.	.	.		.	1	1	1	.	.	.	1	1	0	0	0	0	0	4	.	1	.	.	1	.		1
51	1	1	2	1	2	2	2	2	1	1	.	1	.	2	10000	Migrate from other places	1	.	.	.	.	.	.	.	1	Close Contact with infected Person	.	1	.	1	1	.	.	1	2	0	1	0	1	1	4	.	.	.	.	.	.	Familly History	1
35	1	1	2	1	2	3	2	2	3	.	.	1	.	1	5000	Permanent	1	.	.	.	.	.	.	.	1	Close Contact with infected Person	.	1	.	1	1	.	.	1	1	0	1	0	0	1	4	.	.	.	.	.	.	Familly History	1
27	2	1	2	2	3	1	1	2	3	.	.	1	.	1	7000	Permanent	1	.	.	.	.	.	1	.	.		.	1	1	.	1	1	.	1	2	0	0	0	0	0	4	.	1	.	1	.	.		1
35	1	1	2	1	1	1	1	2	1	1	.	1	.	1	7000	Permanent	1	.	.	.	.	1	.	.	.		.	1	1	1	.	1	.	1	1	0	0	0	1	0	4	.	1	.	.	.	.		1
60	2	5	1	.	3	1	2	2	1	.	.	1	.	1	10000	Permanent	1	.	1	.	.	.	.	.	.		.	1	1	1	.	1	.	1	1	0	0	0	0	0	5	.	.	.	1	.	1		1
16	1	2	2	1	2	1	1	2	1	1	.	1	.	5	6000	Permanent	1	.	.	.	.	1	.	.	1	Close Contact with infected Person	.	.	1	1	1	.	.	1	1	0	0	0	0	0	5	.	.	.	1	.	1		1
32	1	1	2	1	2	1	1	2	3	.	.	1	.	4	5000	Permanent	1	.	.	.	.	.	1	.	.		.	1	1	1	.	1	1	1	1	0	0	0	0	0	4	.	1	.	.	1	.		1
34	1	1	1	.	1	2	2	2	3	.	.	1	.	1	5000	Permanent	1	.	1	.	.	.	.	.	.		.	1	1	1	.	.	1	1	2	0	0	0	0	0	4	.	.	.	1	.	.		1
28	1	1	2	1	2	1	1	2	3	.	.	1	.	1	7000	Permanent	1	.	.	.	.	1	.	.	.		.	1	1	.	1	.	.	1	1	0	0	0	0	0	4	.	1	.	.	.	.		1
56	2	1	2	1	2	2	2	1	1	1	.	.	.	1	10000	Permanent	1	.	.	.	.	1	.	.	.		.	1	1	.	1	1	.	1	1	0	0	0	.	1	2	.	.	.	1	.	.		0
58	1	1	2	2	1	1	2	2	3	.	.	1	.	1	8000	Permanent	1	.	.	.	.	1	.	.	.		.	1	1	.	1	.	1	1	1	0	0	0	0	0	4	.	.	.	1	.	.		0
32	1	1	2	2	2	1	1	1	1	1	.	.	.	2	15000	Permanent	1	.	1	.	.	1	.	.	.		.	1	1	.	.	1	.	1	1	0	0	0	0	0	5	.	.	.	.	.	1		1
42	1	1	2	2	3	1	1	2	1	1	.	1	.	1	10000	Permanent	1	.	.	.	.	1	.	.	.		.	1	1	.	1	.	.	1	1	0	0	0	0	1	4	.	.	.	1	.	.		1
17	1	2	2	1	2	1	1	2	2	.	1	.	.	1	5000	Permanent	1	.	1	.	.	.	.	.	.		.	1	1	.	1	.	.	1	1	0	0	0	0	0	4	.	.	.	1	.	.		1
71	2	5	1	.	2	3	2	2	1	1	.	.	.	1	10000	Permanent	1	.	.	.	.	.	1	.	.		.	1	.	.	.	.	.	1	2	0	0	1	0	0	4	.	.	.	1	.	.		1
44	1	1	2	2	2	2	2	2	3	.	.	1	.	1	5000	Permanent	1	.	.	.	.	1	.	.	.		.	.	.	.	1	1	.	1	1	0	0	0	0	0	5	.	.	.	.	.	1		1
70	1	1	1	.	1	1	2	2	1	1	.	1	.	1	10000	Permanent	1	.	.	.	.	1	.	.	.		.	1	1	1	1	1	1	1	1	0	0	0	1	1	2	.	1	.	.	.	.		0
70	1	1	2	1	3	1	2	1	1	1	.	.	.	1	15000	Permanent	1	.	.	.	.	1	.	.	1	Close Contact with infected Person	.	1	1	.	1	.	1	1	2	0	1	1	0	0	4	.	.	.	.	.	.	Familly History	1
24	1	2	2	3	2	1	1	1	1	1	.	.	.	3	15000	Permanent	1	.	1	.	.	.	.	.	.		.	.	1	.	1	1	.	1	1	0	0	0	0	0	5	.	.	1	1	.	1		1
71	2	1	2	1	3	1	2	1	1	1	.	1	.	1	10000	Permanent	1	.	.	.	.	1	.	1	.	Dust and Smoke	.	1	.	1	1	.	.	1	1	0	0	0	0	0	2	.	1	.	.	.	.		0
80	1	4	1	.	3	1	2	2	1	1	1	.	.	1	10000	Permanent	1	.	1	.	.	1	.	.	.		.	1	1	.	.	1	.	1	2	0	0	0	0	0	5	.	1	.	1	.	.		1
42	1	1	2	2	2	2	2	1	1	1	.	1	.	2	20000	Permanent	1	.	1	.	.	1	.	.	.		.	1	.	.	1	1	.	1	1	0	0	0	0	0	2	.	1	.	.	.	.		0
26	1	1	1	.	4	3	1	2	3	.	.	1	.	4	5000	Temporary	1	.	.	.	.	1	.	.	.		.	1	1	1	.	.	1	1	1	0	0	0	0	0	4	.	1	.	.	1	.		1
82	1	4	1	.	1	1	2	1	1	1	.	1	.	1	15000	Permanent	1	.	1	.	.	1	.	.	.		.	1	1	1	.	1	.	1	2	0	0	0	0	1	4	.	1	.	1	.	.		1
24	1	2	2	2	2	2	1	1	1	1	.	1	.	2	20000	Permanent	1	.	1	.	.	.	.	.	.		.	.	1	.	1	1	1	1	1	0	0	0	0	0	2	.	1	.	.	.	.		1
23	2	2	2	3	2	2	2	2	1	1	.	1	.	1	15000	Permanent	1	.	1	.	.	.	.	.	.		.	1	1	.	1	.	.	1	1	0	0	0	0	0	5	.	.	.	1	.	1		1
42	1	1	2	2	3	1	2	2	1	1	.	1	.	1	10000	Permanent	1	.	1	.	.	1	.	.	.		.	.	1	1	1	.	1	1	1	0	0	0	0	0	5	.	.	1	1	.	.		1
30	2	1	2	2	2	1	1	1	1	1	.	.	.	1	10000	Permanent	1	.	.	.	.	.	1	.	.		.	1	1	.	.	1	.	1	1	0	0	0	0	0	2	.	1	.	.	.	.		1
32	2	1	2	1	2	2	2	2	1	1	.	1	.	1	10000	Permanent	1	.	1	.	.	.	.	.	.		.	1	.	1	1	1	.	1	1	0	0	0	0	0	5	.	.	.	1	.	.		1
72	2	5	1	.	2	1	2	2	1	1	.	1	.	1	15000	Permanent	1	.	.	.	.	.	1	.	.		.	1	1	.	.	1	1	1	2	0	0	0	0	0	2	.	1	.	.	.	.		1
70	1	1	1	.	2	1	2	1	1	1	.	1	.	1	10000	Permanent	1	.	.	.	.	1	.	.	.		.	1	1	.	1	.	.	1	1	0	0	0	0	0	4	.	1	.	.	.	.		0
54	1	1	2	2	2	2	2	2	1	1	.	1	.	1	9000	Permanent	1	.	1	.	.	.	.	.	.		.	1	1	.	.	1	.	1	1	0	0	0	0	0	2	.	1	.	.	.	.		0
76	1	1	2	1	2	2	2	2	1	1	.	1	.	1	5000	Permanent	1	.	.	.	.	1	.	.	.		.	.	1	.	1	.	1	1	2	0	0	0	1	1	2	.	1	.	.	.	.		0
17	1	2	2	2	2	2	2	2	1	1	.	1	.	5	10000	Permanent	1	.	1	.	.	.	.	.	.		.	1	1	.	.	.	.	1	1	0	0	0	0	0	2	.	1	.	.	.	.		0
46	1	1	2	2	2	1	1	1	1	1	.	1	.	1	15000	Permanent	1	.	.	.	.	1	.	.	.		.	1	.	.	1	.	.	1	1	0	0	0	0	0	4	.	1	.	.	.	.		0
62	1	1	2	1	2	2	2	1	1	1	.	.	.	1	10000	Permanent	1	.	.	.	1	1	.	.	.		.	1	1	1	.	.	.	1	2	0	0	0	0	0	4	.	1	.	.	.	.		1
39	2	1	2	3	3	1	2	2	1	1	.	1	.	2	12000	Permanent	1	.	.	.	.	1	.	.	.		.	1	.	.	1	.	.	1	1	0	0	0	0	0	4	.	1	.	.	.	.		1
26	2	2	2	3	2	1	1	2	1	1	.	.	.	5	10000	Permanent	1	.	1	.	.	.	.	.	.		.	1	.	.	1	.	1	1	1	0	0	0	0	0	5	.	.	.	1	.	1		1
52	1	1	2	1	2	1	2	1	1	1	.	.	.	1	15000	Permanent	1	.	1	.	.	1	.	.	.		.	1	1	.	.	1	.	1	2	0	0	0	0	0	1	.	.	.	.	.	.	Lack of knowledge	1
36	2	1	2	1	2	1	1	1	1	1	.	1	.	3	10000	Permanent	1	.	1	.	.	.	.	.	.		.	1	.	.	1	1	1	1	1	0	0	0	0	0	3	.	.	.	.	.	.	Family Belief	0
62	1	1	2	1	4	1	1	1	1	1	.	.	.	4	5000	Temporary	1	.	.	.	.	.	1	.	.		.	.	1	1	1	.	.	1	2	0	0	0	1	1	2	.	1	.	.	.	.		0
65	2	1	2	1	2	1	2	1	1	1	.	.	.	2	10000	Permanent	1	.	1	.	.	.	.	.	.		.	1	1	.	1	.	.	1	1	0	0	0	0	1	4	.	1	.	1	.	.		1
54	1	1	2	2	3	1	2	1	1	1	.	.	.	2	12000	Permanent	1	.	.	.	.	1	.	.	.		.	1	.	1	.	.	.	1	1	0	0	0	0	0	5	.	1	.	.	.	.		1
65	2	1	2	1	2	2	2	2	1	1	.	1	.	1	10000	Permanent	1	.	.	.	.	1	.	.	.		.	1	1	.	.	.	1	1	1	0	0	0	0	0	4	.	1	1	.	.	.		1
17	1	2	2	2	2	2	1	1	1	1	.	.	.	5	12000	Permanent	1	.	1	.	.	.	.	.	.		.	1	1	.	.	1	.	1	1	0	0	0	0	0	4	.	.	.	.	1	1		1
48	1	1	2	1	1	1	1	2	1	1	.	.	.	2	12000	Permanent	1	.	1	.	.	1	.	.	.		.	1	.	1	.	.	.	0	2	0	0	0	0	0	5	.	1	.	.	1	.		1
60	2	1	2	1	2	1	2	1	1	1	1	.	.	1	14000	Permanent	1	.	.	.	.	1	.	.	.		.	1	1	.	.	1	.	1	1	0	0	0	0	0	5	.	.	.	.	.	1		1
61	2	1	2	1	3	1	2	1	1	1	.	.	.	1	9000	Permanent	1	.	.	.	.	1	.	1	.	Dust and smoke	.	1	1	1	.	.	.	1	1	0	0	0	0	0	4	.	1	.	.	.	.		1
35	1	1	2	3	2	1	1	1	1	1	1	.	.	5	12000	Permanent	1	.	1	.	.	.	.	.	.		.	1	1	.	.	1	1	1	1	0	0	0	0	0	5	.	1	.	.	.	.		1
72	1	4	2	1	2	2	2	2	1	1	.	.	.	1	10000	Permanent	1	.	.	.	.	1	.	.	.		.	1	1	.	1	.	.	1	1	0	1	0	0	0	4	.	1	.	1	.	.		1
21	2	2	2	2	3	1	1	1	1	1	.	.	.	5	12000	Permanent	1	.	1	.	.	.	.	.	.		.	1	1	.	.	1	1	1	1	0	0	0	0	0	2	.	1	.	.	.	.		1
63	1	1	2	1	2	1	2	2	1	1	.	.	.	2	9000	Permanent	1	.	1	.	.	.	.	.	.		.	1	.	.	.	.	.	1	1	0	0	0	0	0	4	.	.	.	1	.	1		1
20	1	2	2	2	2	1	1	2	1	1	.	.	.	5	7000	Permanent	1	.	1	.	.	.	.	.	.		.	1	.	.	1	1	1	1	1	0	0	0	0	0	5	.	.	.	1	1	1		1
45	2	1	2	2	2	1	2	2	1	1	.	.	.	1	6000	Permanent	1	.	.	.	.	1	.	.	.		.	1	.	.	1	.	1	1	1	0	0	0	0	0	5	.	.	1	.	.	1		1
65	1	1	2	2	2	2	2	1	3	1	.	1	.	1	15000	Permanent	1	.	1	.	.	.	.	.	.		.	1	.	1	1	.	.	1	2	0	0	0	0	0	5	.	.	.	.	.	1		1
74	1	1	1	.	3	1	2	1	1	1	.	.	.	1	10000	Permanent	1	.	1	.	.	.	.	.	.		.	1	.	.	1	.	.	1	2	0	0	0	0	0	5	.	.	.	1	.	1		1
29	2	2	2	2	4	1	1	2	1	1	.	.	.	3	10000	Permanent	1	.	1	.	.	.	.	.	.		.	1	1	.	.	1	.	1	1	0	0	0	0	0	5	.	.	.	1	.	.		1
26	2	1	2	3	2	1	1	1	1	1	.	.	.	3	15000	Temporary	1	.	1	.	.	1	.	.	.		.	.	1	.	1	.	1	1	1	0	1	0	0	0	5	.	.	1	.	1	.		0
40	1	1	2	1	3	1	1	1	1	1	.	.	.	3	10000	Permanent	1	.	1	.	.	.	.	.	.		.	.	1	1	.	.	.	1	1	0	0	0	0	0	5	.	.	.	.	1	1		1
44	2	1	2	2	3	1	1	2	3	1	.	1	.	1	8000	Permanent	1	.	.	.	.	1	.	.	.		.	.	.	.	1	1	1	1	1	0	0	0	0	0	5	.	.	.	.	.	1		1
62	1	1	2	1	3	1	2	1	1	1	.	.	.	1	9000	Permanent	1	.	.	.	.	1	.	.	1	Close Contact with infected Person	.	1	1	.	.	.	1	1	2	0	0	0	0	0	5	.	1	1	.	.	.		1
52	1	1	2	1	3	1	1	2	3	.	1	1	.	1	15000	Permanent	1	.	1	.	.	.	.	.	.		.	1	1	.	.	1	.	1	1	0	0	0	0	0	2	.	1	.	.	.	.		0
65	2	1	1	.	2	1	2	1	1	1	.	.	.	1	10000	Permanent	1	.	.	.	.	1	.	.	.		.	1	1	1	.	.	.	1	2	0	0	0	0	0	5	.	1	.	.	1	.		1
53	1	1	2	2	2	2	2	2	1	1	.	1	.	2	20000	Permanent	1	.	.	.	.	1	.	.	.		.	1	1	1	.	.	.	1	1	0	0	0	0	1	5	.	.	1	1	.	.		1
62	2	5	1	.	3	1	2	1	1	1	.	.	.	1	15000	Permanent	1	.	.	.	.	1	.	.	.		.	1	1	.	.	1	.	1	2	0	0	1	0	0	2	.	1	.	.	.	.		0
42	2	1	1	.	2	2	1	2	3	1	.	1	.	4	5000	Permanent	1	.	.	.	.	1	.	.	.		.	1	1	.	.	.	.	1	1	0	1	0	0	0	2	.	1	.	.	.	.		0
71	1	4	1	.	3	1	2	2	3	1	.	1	.	1	22000	Permanent	1	.	1	.	.	.	.	.	.		.	1	.	.	1	.	1	1	1	0	0	1	0	0	5	.	1	1	.	.	.		1
71	1	1	2	1	2	1	1	1	1	1	.	.	.	1	25000	Permanent	1	.	.	.	.	.	1	.	.		.	1	1	.	1	.	.	0	2	0	0	0	0	1	4	.	1	.	1	.	.		1
77	2	5	2	1	3	1	2	1	3	1	.	1	.	2	25000	Permanent	1	.	.	.	.	1	.	.	.		.	1	1	.	.	.	1	1	1	0	0	0	0	0	5	.	1	1	.	.	1		1
51	1	1	2	1	4	1	2	1	1	1	.	.	.	4	8000	Temporary	1	.	.	.	.	1	.	.	.		.	1	1	.	1	.	1	1	1	0	0	0	1	1	2	.	1	.	.	.	.		1
27	2	2	2	3	1	1	1	1	1	1	.	.	.	1	10000	Permanent	1	.	1	.	.	.	.	.	.		.	1	1	.	1	.	.	1	1	0	0	0	0	0	5	.	1	.	1	.	.		1
57	1	1	2	1	3	1	1	2	1	1	.	.	.	1	15000	Permanent	1	.	.	.	.	1	.	1	.	Dust and smoke	.	1	.	.	1	1	.	1	1	0	0	0	0	1	5	.	.	1	1	.	.		1
24	1	2	2	2	3	1	1	2	1	1	.	.	.	1	15000	Permanent	1	.	1	.	.	.	.	.	.		.	1	.	1	.	1	.	1	1	0	0	0	0	0	5	.	1	.	.	1	.		1
25	1	2	2	3	3	1	1	2	1	1	.	.	.	5	15000	Permanent	1	.	1	.	.	.	.	.	.		.	.	.	1	1	1	.	1	1	0	0	0	0	0	5	.	1	1	.	.	.		1
29	1	1	2	2	2	2	2	2	1	1	.	.	.	5	10000	Permanent	1	.	1	.	.	.	.	.	.		.	1	1	.	1	.	.	1	1	0	0	0	0	0	4	.	1	.	.	.	.		1
45	1	1	2	1	2	1	1	2	1	1	.	.	.	1	12000	Permanent	1	.	.	.	.	1	.	.	.		.	.	1	1	.	.	.	1	2	0	0	0	0	0	4	.	1	.	.	.	.		1
58	2	1	2	1	1	1	2	2	1	1	.	.	.	1	30000	Permanent	1	.	1	.	.	.	.	.	.		.	.	.	1	1	1	.	1	2	0	0	0	0	0	5	.	.	.	1	.	.		1
54	1	1	2	1	4	3	1	2	3	1	.	1	.	2	25000	Migrate from other places	1	.	.	.	.	1	.	.	.		.	1	.	.	1	.	1	0	2	0	0	0	1	1	4	.	1	.	.	.	.		0
16	2	2	2	1	3	1	1	1	1	1	.	.	.	5	10000	Permanent	1	.	1	.	.	1	.	.	.		.	.	1	.	.	1	1	1	1	0	0	0	0	0	5	.	1	.	1	1	.		1
30	1	1	2	1	2	2	1	2	1	1	.	.	.	1	15000	Permanent	1	.	1	.	.	.	.	.	.		.	.	1	1	1	.	.	1	1	0	0	0	0	0	5	.	.	.	.	.	1		1
[truncated: 34 more columns]
